# Supplementary material for: Optimization of antioxidative peptides from mackerel (Pneumatophorus japonicus) viscera
Source: PeerJ. 2018 Feb 15;6:e4373. doi: 10.7717/peerj.4373 (PMC5816966; doi:10.7717/peerj.4373)
Supplement: Supplemental Information 1 [file peerj-06-4373-s001.zip]

Archive with 7 entries (7 files):
- raw data of Fig. 2.xlsx
- raw data of Fig. 4.xlsx
- raw data of Fig. 5.xlsx
- raw data of Table 1.xlsx
- raw data of Table 2.xlsx
- raw data of Table 5.xlsx
- raw data of Fig. 1.xlsx
