# Supplementary material for: Optimization of antioxidative peptides from mackerel (Pneumatophorus japonicus) viscera
Source: PeerJ. 2018 Feb 15;6:e4373. doi: 10.7717/peerj.4373 (PMC5816966; doi:10.7717/peerj.4373)
Supplement: Supplemental Information 1 [file peerj-06-4373-s001.zip › raw data of Fig. 2.xlsx]

## Sheet: Raw data of Fig.2
	A	enzyme concentration	NR (%)
			1	2	3	Average
		800	23.1192	22.7064	22.2936	22.7064
		900	24.7706	24.977	24.3578	24.7018
		1000	25.5963	25.3899	26.2156	25.7339
		1100	23.5321	22.7064	21.6743	22.6376
		1200	25.8027	26.422	26.422	26.2156
		1400	28.2798	27.6605	27.4541	27.7981
		1600	34.8853	34.266	34.6789	34.6101
		1800	28.0734	27.4541	26.6284	27.3853
	B	pH	NR (%)
			1	2	3	Average
		5	26.422	26.0092	27.0413	26.4908
		6	26.2156	27.2477	27.0413	26.8348
		6.5	29.1055	29.9312	29.9312	29.6559
		7	26.8348	27.2477	28.2798	27.4541
		8	27.867	28.2798	29.1055	28.4174
	C	extraction temperature	NR (%)
			1	2	3	Average
		30	26.422	26.0092	26.8348	26.422
		40	31.5825	32.4082	32.8211	32.2706
		45	23.9449	23.3257	24.5642	23.9449
		50	26.2156	25.1835	26.8348	26.078
		55	30.344	29.1055	30.7569	30.0688
		60	29.1055	28.6926	29.5183	29.1055
	D	extraction time	NR (%)
			1	2	3	Average
		4	27.0413	27.867	27.4541	27.4541
		5	31.3761	32.4082	30.9633	31.5825
		6	28.8991	29.7247	30.1376	29.5871
		7	29.1055	28.6926	28.4862	28.7614
		8	29.9312	30.7569	30.9633	30.5504
	E	water/material ratio	NR (%)
			1	2	3	Average
		1	15.0688	14.4495	14.8624	14.7936
		3	20.7454	20.1261	21.3647	20.7454
		6	21.055	20.4358	21.055	20.8486
		10	18.1651	18.9908	19.8165	18.9908
		15	30.9633	30.0344	31.5825	30.8601
		20	36.7431	37.5688	35.9174	36.7431
		25	28.383	29.4151	30.4472	29.4151
