# Supplementary material for: Optimization of antioxidative peptides from mackerel (Pneumatophorus japonicus) viscera
Source: PeerJ. 2018 Feb 15;6:e4373. doi: 10.7717/peerj.4373 (PMC5816966; doi:10.7717/peerj.4373)
Supplement: Supplemental Information 1 [file peerj-06-4373-s001.zip › raw data of Fig. 4.xlsx]

## Sheet: Raw data of Fig. 4
				Y	X
regression equation		standard substances	MW	lgMW	RT (min)			Molecular weight (Da)	Peak area	Relative proportion (%)
		L-Tyrosine	181.191	5.19955	23.883			>5000	1482.45	1.38291
		L-Glutathione	307.32	5.72789	22.263			3000-5000	2167.73	2.02218
		L-Glutathione oxidized	612.638	6.41777	20.684			1000-3000	28043	26.1601
		Vitamin B12	1355.38	7.21184	18.542			500-1000	42546	39.6893
		Thymosin α1	3108.3	8.04183	15.468			<500	32958.5	30.7455
		Bovine Pancreas	5733.49	8.65408	14.213				107198
		Cytochrome C	12384	9.42416	12.442
