# Supplementary material for: Optimization of antioxidative peptides from mackerel (Pneumatophorus japonicus) viscera
Source: PeerJ. 2018 Feb 15;6:e4373. doi: 10.7717/peerj.4373 (PMC5816966; doi:10.7717/peerj.4373)
Supplement: Supplemental Information 1 [file peerj-06-4373-s001.zip › raw data of Fig. 5.xlsx]

## Sheet: Raw data of Fig. 5
	Inhibition of lipid peroxidation
SAMPLE	DAY	A500			AVERAGE
MVH	1	0.147	0.147	0.154	0.149333
	2	0.176	0.177	0.177	0.176667
	3	0.241	0.255	0.253	0.249667
	4	0.292	0.309	0.307	0.302667
	5	0.265	0.342	0.475	0.360667
	6	0.798	0.93	0.813	0.847
	7	1.459	1.521	1.345	1.44167
	8	2.57	2.57	2.561	2.567
CK	1	0.133	0.131	0.132	0.132
	2	0.165	0.175	0.167	0.169
	3	0.269	0.281	0.275	0.275
	4	1.093	1.071	1.072	1.07867
	5	2.26	2.197	2.339	2.26533
	6	2.682	2.672	2.659	2.671
	7	2.682	2.523	2.709	2.638
	8	2.682	2.682	2.682	2.682
BHT	1	0.101	0.103	0.098	0.100667
	2	0.1	0.102	0.097	0.0996667
	3	0.109667	0.108	0.109667	0.109111
	4	0.0943333	0.089	0.099	0.0941111
	5	0.188333	0.182	0.19	0.186778
	6	0.144	0.142	0.139	0.141667
	7	0.116667	0.112	0.121	0.116556
	8	0.145	0.1485	0.152	0.1485
VE	1	0.098	0.093	0.089	0.0933333
	2	0.0986667	0.095	0.101	0.0982222
	3	0.102667	0.101	0.107	0.103556
	4	0.096	0.097	0.095	0.096
	5	0.222	0.216	0.219	0.219
	6	0.132	0.129667	0.127	0.129556
	7	0.143	0.148	0.139	0.143333
	8	0.1535	0.151	0.149	0.151167
