# Supplementary material for: Optimization of antioxidative peptides from mackerel (Pneumatophorus japonicus) viscera
Source: PeerJ. 2018 Feb 15;6:e4373. doi: 10.7717/peerj.4373 (PMC5816966; doi:10.7717/peerj.4373)
Supplement: Supplemental Information 1 [file peerj-06-4373-s001.zip › raw data of Table 1.xlsx]

## Sheet: Table 1
	Moisture
		Unit (g)					Unit (%)
		Crucible net weight	Total Weight	fish weight	Total weight after drying	Dry fish weight	Moisture	Average	STDEV
	Whole fish	20.2444	27.3953	7.1509	22.3075	2.0631	71.1491	72.0646	0.908994
		20.1318	27.0693	6.9375	22.1949	1.9371	72.0778
		19.1224	26.4131	7.2907	21.6953	1.9709	72.9669
	Muscle	17.6523	24.9265	7.2742	20.1887	2.5364	65.1316	64.5475	2.59682
		17.5397	24.8005	7.2608	20.0761	2.4104	66.8026
		16.9303	23.1045	6.1742	18.5765	2.3642	61.7084
	Viscera	21.162	27.8585	6.6965	22.9712	1.8092	72.9829	72.9263	0.130147
		21.0494	27.2325	6.1831	22.4586	1.6832	72.7774
		20.14	25.8365	5.6965	21.859	1.537	73.0185
	Head and tail	15.3031	21.2032	5.9001	17.0864	1.7833	69.7751	69.7806	1.91921
		15.2205	21.0772	5.8567	16.9631	1.6573	71.7025
		14.1811	19.3812	5.2001	15.9652	1.6711	67.8641
	Ash
		Unit (g)					Unit (%)
		Crucible net weight	Total Weight	Dry fish weight	Total weight after burning.	Ash weight	Ash	Average	STDEV
	Whole fish	20.2444	22.3075	2.0631	20.3388	0.0944	4.57564	5.11655	0.519522
		19.2873	21.2244	1.9371	19.3873	0.1	5.16236
		21.3876	23.3585	1.9709	21.4982	0.1106	5.61165
	Muscle	17.6523	20.1887	2.5364	17.7531	0.1008	3.97414	4.18769	0.585339
		16.8703	19.2807	2.4104	16.9872	0.1169	4.84982
		16.8703	19.2345	2.3642	16.9587	0.0884	3.73911
	Viscera	21.162	22.9712	1.8092	21.2644	0.1024	5.65996	6.41228	0.682777
		22.3876	24.0708	1.6832	22.5053	0.1177	6.99263
		24.3476	25.8846	1.537	24.4488	0.1012	6.58426
	Head and tail	15.3031	17.0864	1.7833	15.5056	0.2025	11.3554	11.2111	1.07498
		18.2874	19.9447	1.6573	18.4897	0.2023	12.2066
		29.2876	30.9587	1.6711	29.4559	0.1683	10.0712
	Lipid
		Unit (g)				Unit (%)
		Dry fish weight	Total dry fish weight	Total dry weight after extraction（g)	Lipid weight	Lipid	Average	STDEV
	Whole fish	1.7476	2.5353	1.8673	38.2238	10.6797	10.5016	0.239704
		1.8732	2.6273	1.9169	37.9244	10.5961
		1.2387	2.0187	1.5652	36.611	10.2291
	Muscle	1.636	2.433	1.738	42.4817	15.0597	15.3146	0.512352
		1.4876	2.2472	1.5798	44.8642	15.9044
		1.9827	2.6361	1.7983	42.2555	14.9796
	Viscera	1.7301	2.5504	2.2194	19.1318	5.17899	5.33057	0.162983
		1.7832	2.6351	2.2726	20.3286	5.50296
		1.3765	2.1876	1.9176	19.615	5.30977
	Head and tail	1.6261	2.4824	1.8751	37.347	11.2863	11.0979	0.451763
		1.6283	2.3765	1.8063	35.0181	10.5825
		1.3876	2.4173	1.8927	37.8063	11.4251
	Crude Protein
		initial weight (g)	Sample weight (g)	Consumption of hydrochloric acid (mL)	Total nitrogen content (%)	Protein content (%)	Crude Protein (%)	Average	STDEV
	Whole fish	0.7749	0.07749	5.5	9.75393	60.9621	17.0328	16.8263	0.236528
				5.45	9.66526	60.4079	16.878
				5.35	9.48791	59.2995	16.5683
	Muscle	0.8255	0.08255	4.6	7.65779	47.8612	16.9668	16.6594	0.281709
				4.5	7.49131	46.8207	16.5979
				4.45	7.40808	46.3005	16.4135
	Viscera	0.7708	0.07708	6.38	11.3747	71.0921	19.2446	19.3452	0.125583
				6.46	11.5174	71.9836	19.486
				6.4	11.4104	71.315	19.305
	Head and tail	0.7937	0.07937	4.1	7.09888	44.368	13.408	13.2445	0.432613
				4.15	7.18546	44.9091	13.5715
				3.9	6.7526	42.2037	12.754
					Table 1 Chemical composition of mackerel every part
			Each component	%
				Moisture	Ash	Lipid	Crude Protein
			Whole fish	72.06±0.91	5.12±0.52	10.05±0.24	16.83±0.24
			Muscle	64.55±2.60	4.19±0.59	15.31±0.51	16.66±0.28
			Viscera	72.93±0.13	6.41±0.68	5.33±0.16	19.35±0.13
			Head and tail	69.78±1.92	11.21±1.07	11.10±0.45	13.24±0.43
