# Supplementary material for: Optimization of antioxidative peptides from mackerel (Pneumatophorus japonicus) viscera
Source: PeerJ. 2018 Feb 15;6:e4373. doi: 10.7717/peerj.4373 (PMC5816966; doi:10.7717/peerj.4373)
Supplement: Supplemental Information 1 [file peerj-06-4373-s001.zip › raw data of Table 2.xlsx]

## Sheet: Table 2
Run numbers	A enzyme concentration（U/g)	B pH	C extraction temperature （℃）	D extraction time （h）	E water/material ratio	A540
						1	2	3
1	1400	6	35	4	15	0.113	0.115	0.114
2	1800	6	35	4	15	0.123	0.122	0.1225
3	1400	7	35	4	15	0.117	0.115	0.116
4	1800	7	35	4	15	0.124	0.126	0.125
5	1400	6	45	4	15	0.125	0.122	0.1235
6	1800	6	45	4	15	0.131	0.123	0.127
7	1400	7	45	4	15	0.123	0.126	0.1245
8	1800	7	45	4	15	0.13	0.13	0.13
9	1400	6	35	6	15	0.116	0.114	0.115
10	1800	6	35	6	15	0.119	0.133	0.126
11	1400	7	35	6	15	0.119	0.12	0.1195
12	1800	7	35	6	15	0.129	0.132	0.1305
13	1400	6	45	6	15	0.119	0.124	0.1215
14	1800	6	45	6	15	0.124	0.131	0.1275
15	1400	7	45	6	15	0.125	0.121	0.123
16	1800	7	45	6	15	0.135	0.133	0.134
17	1400	6	35	4	25	0.072	0.069	0.0705
18	1800	6	35	4	25	0.075	0.072	0.0735
19	1400	7	35	4	25	0.071	0.072	0.0715
20	1800	7	35	4	25	0.077	0.075	0.076
21	1400	6	45	4	25	0.075	0.076	0.0755
22	1800	6	45	4	25	0.082	0.076	0.079
23	1400	7	45	4	25	0.074	0.081	0.0775
24	1800	7	45	4	25	0.081	0.081	0.081
25	1400	6	35	6	25	0.073	0.078	0.0755
26	1800	6	35	6	25	0.079	0.078	0.0785
27	1400	7	35	6	25	0.076	0.082	0.079
28	1800	7	35	6	25	0.08	0.082	0.081
29	1400	6	45	6	25	0.081	0.08	0.0805
30	1800	6	45	6	25	0.083	0.082	0.0825
31	1400	7	45	6	25	0.08	0.082	0.081
32	1800	7	45	6	25	0.085	0.084	0.0845
33	1200	6.5	40	5	20	0.085	0.089	0.087
34	2000	6.5	40	5	20	0.105	0.102	0.1035
35	1600	5.5	40	5	20	0.095	0.094	0.0945
36	1600	7.5	40	5	20	0.097	0.1	0.0985
37	1600	6.5	30	5	20	0.095	0.093	0.094
38	1600	6.5	50	5	20	0.101	0.104	0.1025
39	1600	6.5	40	3	20	0.098	0.095	0.0965
40	1600	6.5	40	7	20	0.102	0.105	0.1035
41	1600	6.5	40	5	10	0.18	0.178	0.179
42	1600	6.5	40	5	30	0.067	0.064	0.0655
43	1600	6.5	40	5	20	0.1	0.101	0.1005
44	1600	6.5	40	5	20	0.102	0.102	0.102
45	1600	6.5	40	5	20	0.105	0.099	0.102
46	1600	6.5	40	5	20	0.101	0.102	0.1015
47	1600	6.5	40	5	20	0.102	0.104	0.103
48	1600	6.5	40	5	20	0.102	0.104	0.103
49	1600	6.5	40	5	20	0.104	0.099	0.1015
50	1600	6.5	40	5	20	0.101	0.102	0.1015
