# Supplementary material for: Optimization of antioxidative peptides from mackerel (Pneumatophorus japonicus) viscera
Source: PeerJ. 2018 Feb 15;6:e4373. doi: 10.7717/peerj.4373 (PMC5816966; doi:10.7717/peerj.4373)
Supplement: Supplemental Information 1 [file peerj-06-4373-s001.zip › raw data of Table 5.xlsx]

## Sheet: raw data of Table 5
	Hydroxyl radical
		Number	Concertration (mg/ml)	A520nm					Number	Concertration (mg/ml)	A520nm
	MVH	1	0.111111	0.115	0.127	0.116		VC	1	0	0.078	0.077	0.081
		2	0.222222	0.162	0.169	0.165			2	0.888889	0.174	0.186	0.191
		3	0.333333	0.26	0.249	0.258			3	1.77778	0.334	0.335	0.325
		4	0.444444	0.336	0.365	0.326			4	3.55556	0.462	0.458	0.451
		5	0.555556	0.405	0.405	0.404			5	5.33333	0.535	0.537	0.538
		6	0.666667	0.469	0.484	0.4765			6	7.11111	0.627	0.628	0.631
		7	0.777778	0.535	0.532	0.552			7	8.88889	0.633	0.642	0.64
		8	0.888889	0.58	0.608	0.626			Black		0.078	0.077	0.081
		9	1	0.605	0.636	0.672			Control		0.775	0.791	0.784
		10	1.11111	0.685	0.692	0.693
	Superoxide
		Number	Concertration (mg/ml)	A560nm					Number	Concertration (mg/ml)	A560nm
	MVH	1	0.0111111	0.436	0.407	0.397		VC	1	0.25	0.306	0.303	0.296
		2	0.0555556	0.399	0.411	0.402			2	0.5	0.294	0.287	0.292
		3	0.111111	0.354	0.359	0.354			3	0.75	0.262	0.271	0.16
		4	0.222222	0.313	0.322	0.331			4	1	0.245	0.252	0.245
		5	0.333333	0.301	0.3	0.312			5	1.25	0.238	0.242	0.234
		6	0.444444	0.268	0.261	0.265			6	1.5	0.218	0.205	0.215
		7	0.5555	0.246	0.249	0.241			7	1.75	0.198	0.201	0.196
									Black		0.036	0.036	0.036
									Control		0.485	0.488	0.4865
	DPPH
		Number	Concertration (mg/ml)	A517nm					Number	Concertration (mg/ml)	A517nm
	MVH	1	0.025	0.234	0.234	0.232		VC	1	0.25	0.238	0.244	0.234
		2	0.05	0.227	0.227	0.219			2	0.5	0.214	0.218	0.216
		3	0.125	0.211	0.211	0.21			3	1	0.201	0.203	0.202
		4	0.25	0.198	0.193	0.186			4	1.5	0.187	0.19	0.185
		5	0.5	0.157	0.158	0.154			5	2	0.158	0.152	0.145
		6	0.75	0.139	0.135	0.136			6	2.5	0.128	0.127	0.132
		7	1	0.132	0.111	0.106			7	3	0.107	0.108	0.107
		8	1.5	0.099	0.085	0.091			Black		0.034	0.032	0.033
									Control		0.263	0.266	0.265
	reducing power
		Number	Concertration (mg/ml)	A700nm					Number	Concertration (mg/ml)	A700nm
	MVH	1	0	0.061	0.064	0.062		VC	1	0.5	0.056	0.059	0.062
		2	0.25	0.105	0.109	0.108			2	1	0.166	0.166	0.162
		3	0.5	0.192	0.197	0.194			3	1.25	0.248	0.251	0.247
		4	0.75	0.285	0.288	0.281			4	1.5	0.318	0.321	0.317
		5	1	0.38	0.371	0.366			5	1.75	0.424	0.422	0.414
		6	1.25	0.457	0.436	0.453			6	2	0.505	0.504	0.508
		7	1.5	0.526	0.531	0.528			7	2.5	0.619	0.631	0.623
		8	1.75	0.601	0.608	0.605
