# Supplementary material for: Optimization of antioxidative peptides from mackerel (Pneumatophorus japonicus) viscera
Source: PeerJ. 2018 Feb 15;6:e4373. doi: 10.7717/peerj.4373 (PMC5816966; doi:10.7717/peerj.4373)
Supplement: Supplemental Information 1 [file peerj-06-4373-s001.zip › raw data of Fig. 1.xlsx]

## Sheet: Raw data of Fig.1
		DH（%）			DH（%)
		1	2	3
Enzyme	Flavourzyme	21.504	22.2355	21.8328	21.8574
	Papain	18.8875	19.4927	18.5665	18.9822
	Neutrase	25.5174	25.4123	26.0087	25.6461
	Trypsin	18.2059	18.0161	18.1632	18.1284
	Acid protease	14.318	14.7866	14.0725	14.3924
		NR（%）
		1	2	3	NR（%）
Enzyme	Flavourzyme	19.4285	19.3087	19.6374	19.4582
	Papain	18.5884	18.2873	18.3152	18.397
	Neutrase	26.8448	27.2027	27.0537	27.0337
	Trypsin	23.1978	23.1561	24.0691	23.4743
	Acid protease	15.6682	15.4593	15.9815	15.703
